# Supplementary material for: Added Value of Medical Subject Headings Terms in Search Strategies of Systematic Reviews: Comparative Study
Source: J Med Internet Res. 2024 Nov 19;26:e53781. doi: 10.2196/53781 (PMC11615561; doi:10.2196/53781)
Supplement: Multimedia Appendix 2 [file jmir_v26i1e53781_app2.xlsx]

## Sheet: V1_V2_V3
PMID	V1	V2	V3
33472813	("low back pain"[MeSH Terms] OR ("low"[All Fields] AND "back"[All Fields] AND "pain"[All Fields]) OR "low back pain"[All Fields] OR ("back pain"[MeSH Terms] OR ("back"[All Fields] AND "pain"[All Fields]) OR "back pain"[All Fields]) OR ("neck pain"[MeSH Terms] OR ("neck"[All Fields] AND "pain"[All Fields]) OR "neck pain"[All Fields]) OR ("sciatica"[MeSH Terms] OR "sciatica"[All Fields] OR "sciatic…	("low back pain"[tiab] OR ("low"[All Fields] AND "back"[All Fields] AND "pain"[All Fields]) OR "low back pain"[All Fields] OR ("back pain"[tiab] OR ("back"[All Fields] AND "pain"[All Fields]) OR "back pain"[All Fields]) OR ("neck pain"[tiab] OR ("neck"[All Fields] AND "pain"[All Fields]) OR "neck pain"[All Fields]) OR ("sciatica"[tiab] OR "sciatica"[All Fields] OR "sciaticas"[All Fields]) OR "Rad…	("low back pain"[mh] OR ("low"[mh] AND "back"[mh] AND "pain"[mh]) OR "low back pain"[mh] OR ("back pain"[mh] OR ("back"[mh] AND "pain"[mh]) OR "back pain"[mh]) OR ("neck pain"[mh] OR ("neck"[mh] AND "pain"[mh]) OR "neck pain"[mh]) OR ("sciatica"[mh] OR "sciatica"[mh] OR "sciaticas"[mh]) OR "Radiculopathy"[mh] OR ("Radiculopathies"[mh] OR "radiculopathy cervical"[mh] OR "cervical radiculopathies"[…
33441384	((("diabetes mellitus, type 2"[MeSH Terms] OR (("diabetes"[Title/Abstract] OR "diabetic*"[Title/Abstract] OR "diabetus"[Title/Abstract]) AND ("non insulin depend*"[Title/Abstract] OR "noninsulin depend*"[Title/Abstract] OR "maturity onset*"[Title/Abstract] OR "adult onset*"[Title/Abstract] OR "slow onset*"[Title/Abstract] OR "insulin resistan*"[Title/Abstract])) OR "diabetes mellitus type 2"[Titl…	((("diabetes mellitus, type 2"[tiab] OR (("diabetes"[tiab] OR "diabetic*"[tiab] OR "diabetus"[tiab]) AND ("non insulin depend*"[tiab] OR "noninsulin depend*"[tiab] OR "maturity onset*"[tiab] OR "adult onset*"[tiab] OR "slow onset*"[tiab] OR "insulin resistan*"[tiab])) OR "diabetes mellitus type 2"[tiab] OR "dm2"[tiab] OR "dm 2"[tiab] OR "t2d"[tiab] OR "dm type 2"[tiab] OR "type 2 diabet*"[tiab] O…	((("diabetes mellitus, type 2"[mh] OR (("diabetes"[mh] OR "diabetic*"[mh] OR "diabetus"[mh]) AND ("non insulin depend*"[mh] OR "noninsulin depend*"[mh] OR "maturity onset*"[mh] OR "adult onset*"[mh] OR "slow onset*"[mh] OR "insulin resistan*"[mh])) OR "diabetes mellitus type 2"[mh] OR "dm2"[mh] OR "dm 2"[mh] OR "t2d"[mh] OR "dm type 2"[mh] OR "type 2 diabet*"[mh] OR "dm type II"[mh] OR "type two …
33186535	((("Cholesterol"[MeSH Terms] OR "LDL"[Title/Abstract] OR "Lipid"[Title/Abstract]) AND ("Ezetimibe"[Title/Abstract] OR "PCSK9 inhibitors"[Title/Abstract] OR "Alirocumab"[Title/Abstract] OR "statin"[All Fields] OR "Evolocumab"[Title/Abstract] OR "Anticholesteremic Agent"[Title/Abstract] OR "Hypolipidemic Agent"[Title/Abstract] OR "Non-statin"[Title/Abstract]) AND ("random*"[Text Word] OR "Letter"[P…	((("Cholesterol"[tiab] OR "LDL"[tiab] OR "Lipid"[tiab]) AND ("Ezetimibe"[tiab] OR "PCSK9 inhibitors"[tiab] OR "Alirocumab"[tiab] OR "statin"[All Fields] OR "Evolocumab"[tiab] OR "Anticholesteremic Agent"[tiab] OR "Hypolipidemic Agent"[tiab] OR "Non-statin"[tiab]) AND ("random*"[Text Word] OR "Letter"[Publication Type] OR "trial"[tiab]) AND ("Myocardial Infarction"[tiab] OR "Myocardial Infarction"…	((("Cholesterol"[mh] OR "LDL"[mh] OR "Lipid"[mh]) AND ("Ezetimibe"[mh] OR "PCSK9 inhibitors"[mh] OR "Alirocumab"[mh] OR "statin"[mh] OR "Evolocumab"[mh] OR "Anticholesteremic Agent"[mh] OR "Hypolipidemic Agent"[mh] OR "Non-statin"[mh]) AND ("random*"[mh] OR "Letter"[Publication Type] OR "trial"[mh]) AND ("Myocardial Infarction"[mh] OR "Myocardial Infarction"[mh] OR "stroke"[mh] OR "stroke"[mh] OR…
33148618	(("adaptation"[Title/Abstract] OR "adapting"[Title/Abstract] OR "response"[Title/Abstract] OR "alert"[Title/Abstract] OR "implement*"[Title/Abstract] OR "awareness"[Title/Abstract] OR "strategy*"[Title/Abstract] OR "strategies"[Title/Abstract] OR "risk management"[Title/Abstract] OR "risk management"[MeSH Terms] OR "emergency management"[Title/Abstract] OR "preparedness"[Title/Abstract] OR "disas…	(("adaptation"[tiab] OR "adapting"[tiab] OR "response"[tiab] OR "alert"[tiab] OR "implement*"[tiab] OR "awareness"[tiab] OR "strategy*"[tiab] OR "strategies"[tiab] OR "risk management"[tiab] OR "risk management"[tiab] OR "emergency management"[tiab] OR "preparedness"[tiab] OR "disaster management"[tiab] OR "warning*"[tiab] OR "health promotion"[tiab] OR "Health education"[tiab] OR "communication …	(("adaptation"[mh] OR "adapting"[mh] OR "response"[mh] OR "alert"[mh] OR "implement*"[mh] OR "awareness"[mh] OR "strategy*"[mh] OR "strategies"[mh] OR "risk management"[mh] OR "risk management"[mh] OR "emergency management"[mh] OR "preparedness"[mh] OR "disaster management"[mh] OR "warning*"[mh] OR "health promotion"[mh] OR "Health education"[mh] OR "communication campaign*"[mh] OR "guideline*"[m…
32909814	("Hypertension"[MeSH Terms:noexp] OR "Essential Hypertension"[MeSH Terms] OR "Hypertension"[Title/Abstract] OR "high blood pressure"[Title/Abstract] OR "prehypertension"[Title/Abstract]) AND ("hypertension/drug therapy"[MeSH Terms] OR "Antihypertensive Agents"[Pharmacological Action] OR "Antihypertensive Agents"[MeSH Terms] OR "anti hypertensive*"[Title/Abstract] OR "antihypertensive*"[Title/Abst…	("Hypertension"[tiab] OR "Essential Hypertension"[tiab] OR "Hypertension"[tiab] OR "high blood pressure"[tiab] OR "prehypertension"[tiab]) AND ("hypertension/drug therapy"[tiab] OR "Antihypertensive Agents"[Pharmacological Action] OR "Antihypertensive Agents"[tiab] OR "anti hypertensive*"[tiab] OR "antihypertensive*"[tiab] OR "blood pressure lowering"[tiab] OR "bp lowering"[tiab] OR "drug therapy…	("Hypertension"[MeSH Terms:noexp] OR "Essential Hypertension"[mh] OR "Hypertension"[mh] OR "high blood pressure"[mh] OR "prehypertension"[mh]) AND ("hypertension/drug therapy"[mh] OR "Antihypertensive Agents"[Pharmacological Action] OR "Antihypertensive Agents"[mh] OR "anti hypertensive*"[mh] OR "antihypertensive*"[mh] OR "blood pressure lowering"[mh] OR "bp lowering"[mh] OR "drug therapy"[mh] OR…
32496521	("respiratory insufficiency"[MeSH Terms] OR "respiratory distress syndrome"[MeSH Terms] OR ("respiratory depress*"[Title/Abstract] OR "respiration depress*"[Title/Abstract] OR "lung depress*"[Title/Abstract] OR "ventilatory depress*"[Title/Abstract] OR ("respiratory insufficien*"[Title/Abstract] OR "respiration insufficien*"[Title/Abstract] OR "lung insufficien*"[Title/Abstract] OR "ventilatory i…	("respiratory insufficiency"[tiab] OR "respiratory distress syndrome"[tiab] OR ("respiratory depress*"[tiab] OR "respiration depress*"[tiab] OR "lung depress*"[tiab] OR "ventilatory depress*"[tiab] OR ("respiratory insufficien*"[tiab] OR "respiration insufficien*"[tiab] OR "lung insufficien*"[tiab] OR "ventilatory insufficien*"[tiab]) OR ("respiratory fail*"[tiab] OR "respiration fail*"[tiab] OR …	("respiratory insufficiency"[mh] OR "respiratory distress syndrome"[mh] OR ("respiratory depress*"[mh] OR "respiration depress*"[mh] OR "lung depress*"[mh] OR "ventilatory depress*"[mh] OR ("respiratory insufficien*"[mh] OR "respiration insufficien*"[mh] OR "lung insufficien*"[mh] OR "ventilatory insufficien*"[mh]) OR ("respiratory fail*"[mh] OR "respiration fail*"[mh] OR "lung fail*"[mh] OR "ven…
32459529	("hydroxychloroquine"[MeSH Terms] OR "hydroxychloroquine"[All Fields]) AND ("chloroquine"[MeSH Terms] OR "chloroquine"[All Fields]) AND ("severe acute respiratory syndrome coronavirus 2"[Supplementary Concept] OR "severe acute respiratory syndrome coronavirus 2"[All Fields] OR "SARS-CoV-2"[All Fields]) AND ("COVID-19"[All Fields] OR "COVID-2019"[All Fields] OR "severe acute respiratory syndrome c…	("hydroxychloroquine"[tiab] OR "hydroxychloroquine"[All Fields]) AND ("chloroquine"[tiab] OR "chloroquine"[All Fields]) AND ("severe acute respiratory syndrome coronavirus 2"[Supplementary Concept] OR "severe acute respiratory syndrome coronavirus 2"[All Fields] OR "SARS-CoV-2"[All Fields]) AND ("COVID-19"[All Fields] OR "COVID-2019"[All Fields] OR "severe acute respiratory syndrome coronavirus 2…	("hydroxychloroquine"[mh] OR "hydroxychloroquine"[mh]) AND ("chloroquine"[mh] OR "chloroquine"[mh]) AND ("severe acute respiratory syndrome coronavirus 2"[Supplementary Concept] OR "severe acute respiratory syndrome coronavirus 2"[mh] OR "SARS-CoV-2"[mh]) AND ("COVID-19"[mh] OR "COVID-2019"[mh] OR "severe acute respiratory syndrome coronavirus 2"[Supplementary Concept] OR "severe acute respirator…
32442035	((((("coronaviridae"[MeSH Terms:noexp] OR "Coronaviridae Infections"[MeSH Terms:noexp] OR "Coronavirus Infections"[MeSH Terms:noexp] OR "BetacORonavirus"[MeSH Terms:noexp] OR "pneumonia"[MeSH Terms:noexp] OR "pneumonia, viral"[MeSH Terms:noexp] OR "viruses"[MeSH Terms]) AND "Disease Outbreaks"[MeSH Terms]) OR "epidemiology"[MeSH Terms] OR ("epidemiologies"[All Fields] OR "epidemiology"[MeSH Subhe…	((((("coronaviridae"[tiab] OR "Coronaviridae Infections"[tiab] OR "Coronavirus Infections"[tiab] OR "BetacORonavirus"[tiab] OR "pneumonia"[tiab] OR "pneumonia, viral"[tiab] OR "viruses"[tiab]) AND "Disease Outbreaks"[tiab]) OR "epidemiology"[tiab] OR ("epidemiologies"[All Fields] OR "epidemiology"[tiab] OR "epidemiology"[All Fields] OR "epidemiology"[tiab] OR "epidemiology s"[All Fields]) OR "Bet…	((((("coronaviridae"[MeSH Terms:noexp] OR "Coronaviridae Infections"[MeSH Terms:noexp] OR "Coronavirus Infections"[MeSH Terms:noexp] OR "BetacORonavirus"[MeSH Terms:noexp] OR "pneumonia"[MeSH Terms:noexp] OR "pneumonia, viral"[MeSH Terms:noexp] OR "viruses"[mh]) AND "Disease Outbreaks"[mh]) OR "epidemiology"[mh] OR ("epidemiologies"[mh] OR "epidemiology"[mh] OR "epidemiology"[mh] OR "epidemiology…
32371466	("Mental Health"[MeSH Terms] OR ("Mental Health"[MeSH Terms] OR ("mental"[All Fields] AND "health"[All Fields]) OR "Mental Health"[All Fields]) OR ("anxiety"[MeSH Terms] OR "anxiety"[All Fields] OR "anxieties"[All Fields] OR "anxiety s"[All Fields]) OR ("distress"[All Fields] OR "distressed"[All Fields] OR "distresses"[All Fields] OR "distressful"[All Fields] OR "distressing"[All Fields]) OR "emo…	("Mental Health"[tiab] OR ("Mental Health"[tiab] OR ("mental"[All Fields] AND "health"[All Fields]) OR "Mental Health"[All Fields]) OR ("anxiety"[tiab] OR "anxiety"[All Fields] OR "anxieties"[All Fields] OR "anxiety s"[All Fields]) OR ("distress"[All Fields] OR "distressed"[All Fields] OR "distresses"[All Fields] OR "distressful"[All Fields] OR "distressing"[All Fields]) OR "emotion*"[All Fields]…	("Mental Health"[mh] OR ("Mental Health"[mh] OR ("mental"[mh] AND "health"[mh]) OR "Mental Health"[mh]) OR ("anxiety"[mh] OR "anxiety"[mh] OR "anxieties"[mh] OR "anxiety s"[mh]) OR ("distress"[mh] OR "distressed"[mh] OR "distresses"[mh] OR "distressful"[mh] OR "distressing"[mh]) OR "emotion*"[mh] OR ("burnout s"[mh] OR "burnout, psychological"[mh] OR ("burnout"[mh] AND "psychological"[mh]) OR "ps…
32199484	("tuberculosi"[All Fields] OR "tuberculosis"[MeSH Terms] OR "tuberculosis"[All Fields] OR "tuberculoses"[All Fields] OR "tuberculosis s"[All Fields] OR "mycobacterium tuberculosis"[MeSH Terms] OR "tuberculosis"[MeSH Terms]) AND ("contact tracing"[MeSH Terms] OR "contact tracing"[MeSH Terms] OR "household*"[Title/Abstract] OR "contact*"[Title/Abstract]) AND 1900/01/01:2018/04/07[Date - Publication]	("tuberculosi"[All Fields] OR "tuberculosis"[tiab] OR "tuberculosis"[All Fields] OR "tuberculoses"[All Fields] OR "tuberculosis s"[All Fields] OR "mycobacterium tuberculosis"[tiab] OR "tuberculosis"[tiab]) AND ("contact tracing"[tiab] OR "contact tracing"[tiab] OR "household*"[tiab] OR "contact*"[tiab]) AND 1900/01/01:2018/04/07[Date - Publication]	("tuberculosi"[mh] OR "tuberculosis"[mh] OR "tuberculosis"[mh] OR "tuberculoses"[mh] OR "tuberculosis s"[mh] OR "mycobacterium tuberculosis"[mh] OR "tuberculosis"[mh]) AND ("contact tracing"[mh] OR "contact tracing"[mh] OR "household*"[mh] OR "contact*"[mh]) AND 1900/01/01:2018/04/07[Date - Publication]
31255301	((("papillomavirus vaccines"[MeSH Terms] OR "HPV vaccine"[Title/Abstract] OR "HPV vaccination"[Title/Abstract] OR "papillomavirus vaccine"[Title/Abstract] OR "papillomavirus vaccination"[Title/Abstract]) AND ("program evaluation"[MeSH Terms] OR "immunization programs"[MeSH Terms] OR "program evaluation"[Title/Abstract] OR "population surveillance"[MeSH Terms] OR "population surveillance"[Title/Ab…	((("papillomavirus vaccines"[tiab] OR "HPV vaccine"[tiab] OR "HPV vaccination"[tiab] OR "papillomavirus vaccine"[tiab] OR "papillomavirus vaccination"[tiab]) AND ("program evaluation"[tiab] OR "immunization programs"[tiab] OR "program evaluation"[tiab] OR "population surveillance"[tiab] OR "population surveillance"[tiab] OR "sentinel surveillance"[tiab] OR "sentinel surveillance"[tiab] OR "incide…	((("papillomavirus vaccines"[mh] OR "HPV vaccine"[mh] OR "HPV vaccination"[mh] OR "papillomavirus vaccine"[mh] OR "papillomavirus vaccination"[mh]) AND ("program evaluation"[mh] OR "immunization programs"[mh] OR "program evaluation"[mh] OR "population surveillance"[mh] OR "population surveillance"[mh] OR "sentinel surveillance"[mh] OR "sentinel surveillance"[mh] OR "incidence"[mh] OR "incidence"[…
30884526	((("urinary bladder, overactive"[MeSH Terms] OR "Urinary Incontinence"[MeSH Terms] OR "Enuresis"[MeSH Terms] OR ("urinary bladder, overactive"[MeSH Terms] OR ("urinary"[All Fields] AND "bladder"[All Fields] AND "overactive"[All Fields]) OR "overactive urinary bladder"[All Fields] OR ("overactive"[All Fields] AND "bladder"[All Fields]) OR "overactive bladder"[All Fields]) OR (("bladder s"[All Fiel…	((("urinary bladder, overactive"[tiab] OR "Urinary Incontinence"[tiab] OR "Enuresis"[tiab] OR ("urinary bladder, overactive"[tiab] OR ("urinary"[All Fields] AND "bladder"[All Fields] AND "overactive"[All Fields]) OR "overactive urinary bladder"[All Fields] OR ("overactive"[All Fields] AND "bladder"[All Fields]) OR "overactive bladder"[All Fields]) OR (("bladder s"[All Fields] OR "urinary bladder"…	((("urinary bladder, overactive"[mh] OR "Urinary Incontinence"[mh] OR "Enuresis"[mh] OR ("urinary bladder, overactive"[mh] OR ("urinary"[mh] AND "bladder"[mh] AND "overactive"[mh]) OR "overactive urinary bladder"[mh] OR ("overactive"[mh] AND "bladder"[mh]) OR "overactive bladder"[mh]) OR (("bladder s"[mh] OR "urinary bladder"[mh] OR ("urinary"[mh] AND "bladder"[mh]) OR "urinary bladder"[mh] OR "b…
30617123	("achilles tendon"[MeSH Terms] OR "achilles tendon"[Title/Abstract] OR "achill*"[Title/Abstract] OR "tendoachill*"[Title/Abstract] OR "calcaneal*"[Title/Abstract] OR "calcanean*"[Title/Abstract] OR "calcaneus"[Title/Abstract]) AND ("rupture"[MeSH Terms] OR "tendon injuries"[MeSH Terms] OR "ruptu*"[Title/Abstract] OR "injur*"[Title/Abstract] OR "lesion*"[Title/Abstract] OR "tear*"[Title/Abstract])…	("achilles tendon"[tiab] OR "achilles tendon"[tiab] OR "achill*"[tiab] OR "tendoachill*"[tiab] OR "calcaneal*"[tiab] OR "calcanean*"[tiab] OR "calcaneus"[tiab]) AND ("rupture"[tiab] OR "tendon injuries"[tiab] OR "ruptu*"[tiab] OR "injur*"[tiab] OR "lesion*"[tiab] OR "tear*"[tiab]) AND ("surgical procedures, operative"[tiab] OR "orthopedics"[tiab] OR "surg*"[tiab] OR "operat*"[tiab] OR "orthop*"[t…	("achilles tendon"[mh] OR "achilles tendon"[mh] OR "achill*"[mh] OR "tendoachill*"[mh] OR "calcaneal*"[mh] OR "calcanean*"[mh] OR "calcaneus"[mh]) AND ("rupture"[mh] OR "tendon injuries"[mh] OR "ruptu*"[mh] OR "injur*"[mh] OR "lesion*"[mh] OR "tear*"[mh]) AND ("surgical procedures, operative"[mh] OR "orthopedics"[mh] OR "surg*"[mh] OR "operat*"[mh] OR "orthop*"[mh] OR "kessler"[mh] OR "bunnell"[m…
30326495	("burnout s"[All Fields] OR "burnout, psychological"[MeSH Terms] OR ("burnout"[All Fields] AND "psychological"[All Fields]) OR "psychological burnout"[All Fields] OR "burnout"[All Fields] OR "burnouts"[All Fields] OR "burned out"[All Fields] OR ("depersonalisation"[All Fields] OR "depersonalization"[MeSH Terms] OR "depersonalization"[All Fields] OR "depersonalize"[All Fields] OR "depersonalized"[…	("burnout s"[All Fields] OR "burnout, psychological"[tiab] OR ("burnout"[All Fields] AND "psychological"[All Fields]) OR "psychological burnout"[All Fields] OR "burnout"[All Fields] OR "burnouts"[All Fields] OR "burned out"[All Fields] OR ("depersonalisation"[All Fields] OR "depersonalization"[tiab] OR "depersonalization"[All Fields] OR "depersonalize"[All Fields] OR "depersonalized"[All Fields])…	("burnout s"[mh] OR "burnout, psychological"[mh] OR ("burnout"[mh] AND "psychological"[mh]) OR "psychological burnout"[mh] OR "burnout"[mh] OR "burnouts"[mh] OR "burned out"[mh] OR ("depersonalisation"[mh] OR "depersonalization"[mh] OR "depersonalization"[mh] OR "depersonalize"[mh] OR "depersonalized"[mh]) OR "emotional exhaustion"[mh] OR "burnout, professional"[mh] OR "psychological distress"[mh…
30158148	("arsenic"[MeSH Terms] OR "arsenic"[All Fields] OR ("mercury"[MeSH Terms] OR "mercury"[All Fields]) OR ("copper"[MeSH Terms] OR "copper"[All Fields]) OR ("lead"[MeSH Terms] OR "lead"[All Fields]) OR ("cadmium"[MeSH Terms] OR "cadmium"[All Fields])) AND ("Cardiovascular Diseases"[MeSH Terms] OR "Coronary Artery Disease"[MeSH Terms] OR "Atherosclerosis"[MeSH Terms] OR "Coronary Disease"[MeSH Terms]…	("arsenic"[tiab] OR "arsenic"[All Fields] OR ("mercury"[tiab] OR "mercury"[All Fields]) OR ("copper"[tiab] OR "copper"[All Fields]) OR ("lead"[tiab] OR "lead"[All Fields]) OR ("cadmium"[tiab] OR "cadmium"[All Fields])) AND ("Cardiovascular Diseases"[tiab] OR "Coronary Artery Disease"[tiab] OR "Atherosclerosis"[tiab] OR "Coronary Disease"[tiab] OR "Myocardial Infarction"[tiab] OR "Myocardial Ische…	("arsenic"[mh] OR "arsenic"[mh] OR ("mercury"[mh] OR "mercury"[mh]) OR ("copper"[mh] OR "copper"[mh]) OR ("lead"[mh] OR "lead"[mh]) OR ("cadmium"[mh] OR "cadmium"[mh])) AND ("Cardiovascular Diseases"[mh] OR "Coronary Artery Disease"[mh] OR "Atherosclerosis"[mh] OR "Coronary Disease"[mh] OR "Myocardial Infarction"[mh] OR "Myocardial Ischemia"[mh] OR "Stroke"[mh] OR "Cardiovascular Disease"[mh] OR …
29049756	("Colonoscopy"[MeSH Terms] OR ("colonoscope s"[All Fields] OR "colonoscoped"[All Fields] OR "colonoscopes"[MeSH Terms] OR "colonoscopes"[All Fields] OR "colonoscope"[All Fields] OR "colonoscopic"[All Fields] OR "colonoscopically"[All Fields]) OR ("Colonoscopy"[MeSH Terms] OR "Colonoscopy"[All Fields] OR "colonoscopies"[All Fields]) OR ("sigmoidoscopes"[MeSH Terms] OR "sigmoidoscopes"[All Fields] …	("Colonoscopy"[tiab] OR ("colonoscope s"[All Fields] OR "colonoscoped"[All Fields] OR "colonoscopes"[tiab] OR "colonoscopes"[All Fields] OR "colonoscope"[All Fields] OR "colonoscopic"[All Fields] OR "colonoscopically"[All Fields]) OR ("Colonoscopy"[tiab] OR "Colonoscopy"[All Fields] OR "colonoscopies"[All Fields]) OR ("sigmoidoscopes"[tiab] OR "sigmoidoscopes"[All Fields] OR "sigmoidoscope"[All F…	("Colonoscopy"[mh] OR ("colonoscope s"[mh] OR "colonoscoped"[mh] OR "colonoscopes"[mh] OR "colonoscopes"[mh] OR "colonoscope"[mh] OR "colonoscopic"[mh] OR "colonoscopically"[mh]) OR ("Colonoscopy"[mh] OR "Colonoscopy"[mh] OR "colonoscopies"[mh]) OR ("sigmoidoscopes"[mh] OR "sigmoidoscopes"[mh] OR "sigmoidoscope"[mh] OR "sigmoidoscopic"[mh] OR "sigmoidoscopically"[mh]) OR ("sigmoidoscopy"[mh] OR "…
28903922	("Anxiety Disorders"[MeSH Terms] OR "anxiety disorder*"[Title/Abstract] OR "generalized anxiety disorder*"[Title/Abstract] OR "generalised anxiety disorder*"[Title/Abstract] OR "agoraphobi*"[Title/Abstract] OR "panic*"[Title/Abstract] OR "phobi*"[Title/Abstract] OR "obsessive-compulsive"[Title/Abstract] OR "post traumatic*"[Title/Abstract] OR "posttraumatic*"[Title/Abstract] OR "traumatic*"[Title…	("Anxiety Disorders"[tiab] OR "anxiety disorder*"[tiab] OR "generalized anxiety disorder*"[tiab] OR "generalised anxiety disorder*"[tiab] OR "agoraphobi*"[tiab] OR "panic*"[tiab] OR "phobi*"[tiab] OR "obsessive-compulsive"[tiab] OR "post traumatic*"[tiab] OR "posttraumatic*"[tiab] OR "traumatic*"[tiab] OR "anxiety disorder*"[Other Term] OR "generalized anxiety disorder*"[Other Term] OR "generalis…	("Anxiety Disorders"[mh] OR "anxiety disorder*"[mh] OR "generalized anxiety disorder*"[mh] OR "generalised anxiety disorder*"[mh] OR "agoraphobi*"[mh] OR "panic*"[mh] OR "phobi*"[mh] OR "obsessive-compulsive"[mh] OR "post traumatic*"[mh] OR "posttraumatic*"[mh] OR "traumatic*"[mh] OR "anxiety disorder*"[mh] OR "generalized anxiety disorder*"[mh] OR "generalised anxiety disorder*"[mh] OR "agorapho…
27893131	((((("Palliative Care"[MeSH Terms] OR "Terminal Care"[MeSH Terms] OR "Terminally Ill"[MeSH Terms] OR "Hospices"[MeSH Terms] OR "Hospice Care"[MeSH Terms] OR "Hospice and Palliative Care Nursing"[MeSH Terms] OR "palliat*"[All Fields] OR "End of life"[All Fields] OR "EOL"[Title/Abstract] OR "Terminal Care"[All Fields] OR "terminal illness"[All Fields] OR "Terminally Ill"[All Fields] OR "Terminal ph…	((((("Palliative Care"[tiab] OR "Terminal Care"[tiab] OR "Terminally Ill"[tiab] OR "Hospices"[tiab] OR "Hospice Care"[tiab] OR "Hospice and Palliative Care Nursing"[tiab] OR "palliat*"[All Fields] OR "End of life"[All Fields] OR "EOL"[tiab] OR "Terminal Care"[All Fields] OR "terminal illness"[All Fields] OR "Terminally Ill"[All Fields] OR "Terminal phase"[All Fields] OR "terminal stage"[All Field…	((((("Palliative Care"[mh] OR "Terminal Care"[mh] OR "Terminally Ill"[mh] OR "Hospices"[mh] OR "Hospice Care"[mh] OR "Hospice and Palliative Care Nursing"[mh] OR "palliat*"[mh] OR "End of life"[mh] OR "EOL"[mh] OR "Terminal Care"[mh] OR "terminal illness"[mh] OR "Terminally Ill"[mh] OR "Terminal phase"[mh] OR "terminal stage"[mh] OR "hospice*"[mh] OR "hospice*"[mh] OR "Stage IV cancer"[mh] OR "Li…
27802505	("gout"[MeSH Terms] OR "gout"[All Fields] OR "gouty"[All Fields]) AND ("x ray*"[All Fields] OR "radiograph*"[All Fields] OR ("erosion"[All Fields] OR "erosions"[All Fields] OR "erosive"[All Fields] OR "erosively"[All Fields] OR "erosivity"[All Fields]) OR "diagnostic imaging"[MeSH Terms] OR "diagnostic imaging"[MeSH Subheading] OR ("tomography, x ray computed"[MeSH Terms] OR ("tomography"[All Fie…	("gout"[tiab] OR "gout"[All Fields] OR "gouty"[All Fields]) AND ("x ray*"[All Fields] OR "radiograph*"[All Fields] OR ("erosion"[All Fields] OR "erosions"[All Fields] OR "erosive"[All Fields] OR "erosively"[All Fields] OR "erosivity"[All Fields]) OR "diagnostic imaging"[tiab] OR "diagnostic imaging"[tiab] OR ("tomography, x ray computed"[tiab] OR ("tomography"[All Fields] AND "x ray"[All Fields] …	("gout"[mh] OR "gout"[mh] OR "gouty"[mh]) AND ("x ray*"[mh] OR "radiograph*"[mh] OR ("erosion"[mh] OR "erosions"[mh] OR "erosive"[mh] OR "erosively"[mh] OR "erosivity"[mh]) OR "diagnostic imaging"[mh] OR "diagnostic imaging"[mh] OR ("tomography, x ray computed"[mh] OR ("tomography"[mh] AND "x ray"[mh] AND "computed"[mh]) OR "x-ray computed tomography"[mh] OR ("computed"[mh] AND "tomography"[mh]) …
27802478	(("gout suppressants"[MeSH Terms] NOT "Gout"[MeSH Terms]) OR "Gout"[Title/Abstract] OR "gouty"[Title/Abstract] OR "toph*"[All Fields]) AND 2010/01/01:2016/03/01[Date - Publication]	(("gout suppressants"[tiab] NOT "Gout"[tiab]) OR "Gout"[tiab] OR "gouty"[tiab] OR "toph*"[All Fields]) AND 2010/01/01:2016/03/01[Date - Publication]	(("gout suppressants"[mh] NOT "Gout"[mh]) OR "Gout"[mh] OR "gouty"[mh] OR "toph*"[mh]) AND 2010/01/01:2016/03/01[Date - Publication]
27548070	("aged"[MeSH Terms] OR "Elderly"[Title/Abstract] OR "Older"[Title/Abstract] OR "Geriatric"[Title/Abstract] OR "Aging"[Title/Abstract]) AND ("Heart Valve Prosthesis Implantation"[MeSH Terms] OR "Coronary Artery Bypass"[MeSH Terms] OR "Coronary Artery Bypass"[Title/Abstract] OR "valve replacement"[Title/Abstract]) AND ("Geriatric Assessment"[MeSH Terms] OR "Geriatric Assessment"[Title/Abstract] OR …	("aged"[mh] OR "Elderly"[tiab] OR "Older"[tiab] OR "Geriatric"[tiab] OR "Aging"[tiab]) AND ("Heart Valve Prosthesis Implantation"[tiab] OR "Coronary Artery Bypass"[tiab] OR "Coronary Artery Bypass"[tiab] OR "valve replacement"[tiab]) AND ("Geriatric Assessment"[tiab] OR "Geriatric Assessment"[tiab] OR "functional assessment"[tiab] OR "geriatrician"[tiab] OR "Activities of Daily Living"[tiab] OR "…	("aged"[mh] OR "Elderly"[mh] OR "Older"[mh] OR "Geriatric"[mh] OR "Aging"[mh]) AND ("Heart Valve Prosthesis Implantation"[mh] OR "Coronary Artery Bypass"[mh] OR "Coronary Artery Bypass"[mh] OR "valve replacement"[mh]) AND ("Geriatric Assessment"[mh] OR "Geriatric Assessment"[mh] OR "functional assessment"[mh] OR "geriatrician"[mh] OR "Activities of Daily Living"[mh] OR "Activity of Daily Living"[…
27142267	(((("DPP-4"[All Fields] AND (("inhibitors"[All Fields] AND "inhibitors"[All Fields]) OR "inhibitors"[All Fields])) OR "sitagliptin"[All Fields] OR ("vildagliptin"[Supplementary Concept] OR "vildagliptin"[All Fields]) OR ("saxagliptin"[Supplementary Concept] OR "saxagliptin"[All Fields]) OR ("alogliptin"[Supplementary Concept] OR "alogliptin"[All Fields]) OR ("Linagliptin"[Supplementary Concept] O…	(((("DPP-4"[All Fields] AND (("inhibitors"[All Fields] AND "inhibitors"[All Fields]) OR "inhibitors"[All Fields])) OR "sitagliptin"[All Fields] OR ("vildagliptin"[Supplementary Concept] OR "vildagliptin"[All Fields]) OR ("saxagliptin"[Supplementary Concept] OR "saxagliptin"[All Fields]) OR ("alogliptin"[Supplementary Concept] OR "alogliptin"[All Fields]) OR ("Linagliptin"[Supplementary Concept] O…	(((("DPP-4"[mh] AND (("inhibitors"[mh] AND "inhibitors"[mh]) OR "inhibitors"[mh])) OR "sitagliptin"[mh] OR ("vildagliptin"[Supplementary Concept] OR "vildagliptin"[mh]) OR ("saxagliptin"[Supplementary Concept] OR "saxagliptin"[mh]) OR ("alogliptin"[Supplementary Concept] OR "alogliptin"[mh]) OR ("Linagliptin"[Supplementary Concept] OR "Linagliptin"[mh] OR "Linagliptin"[mh])) AND "randomized contr…
26903336	(("sepsis"[Title/Abstract] OR "sepsis"[MeSH Major Topic] OR ("shock, septic"[MeSH Major Topic] OR "septic shock"[Title/Abstract])) AND ("epidemiology"[Title/Abstract] OR "epidemiology"[MeSH Major Topic]) AND 1992/01/01:2015/12/25[Date - Publication]) AND ((humans[Filter]) AND (english[Filter]) AND (alladult[Filter]))	(("sepsis"[tiab] OR "sepsis"[tiab] OR ("shock, septic"[tiab] OR "septic shock"[tiab])) AND ("epidemiology"[tiab] OR "epidemiology"[tiab]) AND 1992/01/01:2015/12/25[Date - Publication]) AND ((humans[Filter]) AND (english[Filter]) AND (alladult[Filter]))	(("sepsis"[mh] OR "sepsis"[MeSH Major Topic] OR ("shock, septic"[MeSH Major Topic] OR "septic shock"[mh])) AND ("epidemiology"[mh] OR "epidemiology"[MeSH Major Topic]) AND 1992/01/01:2015/12/25[Date - Publication]) AND ((humans[Filter]) AND (english[Filter]) AND (alladult[Filter]))
26349907	((("Pulmonary Embolism"[MeSH Terms:noexp] OR ("lung embolism"[Title/Abstract] OR "lung embolisms"[Title/Abstract]) OR ("Pulmonary Embolism"[Title/Abstract] OR "pulmonary embolism clinical"[Title/Abstract] OR "pulmonary embolism infarction"[Title/Abstract] OR "pulmonary embolisms"[Title/Abstract]) OR ("pulmonary thromboembolism"[Title/Abstract] OR "pulmonary thromboembolisms"[Title/Abstract])) AND…	((("Pulmonary Embolism"[tiab] OR ("lung embolism"[tiab] OR "lung embolisms"[tiab]) OR ("Pulmonary Embolism"[tiab] OR "pulmonary embolism clinical"[tiab] OR "pulmonary embolism infarction"[tiab] OR "pulmonary embolisms"[tiab]) OR ("pulmonary thromboembolism"[tiab] OR "pulmonary thromboembolisms"[tiab])) AND ("Epidemiologic Research Design"[tiab] OR "Epidemiologic Studies"[tiab] OR "Probability"[ti…	((("Pulmonary Embolism"[MeSH Terms:noexp] OR ("lung embolism"[mh] OR "lung embolisms"[mh]) OR ("Pulmonary Embolism"[mh] OR "pulmonary embolism clinical"[mh] OR "pulmonary embolism infarction"[mh] OR "pulmonary embolisms"[mh]) OR ("pulmonary thromboembolism"[mh] OR "pulmonary thromboembolisms"[mh])) AND ("Epidemiologic Research Design"[mh] OR "Epidemiologic Studies"[mh] OR "Probability"[mh] OR "Pr…
26199070	("soda"[Title/Abstract] OR "pop"[Title/Abstract] OR "juices"[Title/Abstract] OR "juice"[Title/Abstract] OR "drink"[Title/Abstract] OR "drinks"[Title/Abstract] OR "beverage"[Title/Abstract] OR "beverages"[Title/Abstract] OR "beverages"[MeSH Terms] OR "beverages"[MeSH Terms]) AND "diabetes"[Title/Abstract] AND ("prospective"[Title/Abstract] OR "longitudinal"[Title/Abstract] OR "cohort"[Title/Abstra…	("soda"[tiab] OR "pop"[tiab] OR "juices"[tiab] OR "juice"[tiab] OR "drink"[tiab] OR "drinks"[tiab] OR "beverage"[tiab] OR "beverages"[tiab] OR "beverages"[tiab] OR "beverages"[tiab]) AND "diabetes"[tiab] AND ("prospective"[tiab] OR "longitudinal"[tiab] OR "cohort"[tiab] OR "cohorts"[tiab] OR "follow-up"[tiab] OR "nested case-control"[tiab] OR "case-cohort"[tiab] OR "Prospective Studies"[tiab] OR …	("soda"[mh] OR "pop"[mh] OR "juices"[mh] OR "juice"[mh] OR "drink"[mh] OR "drinks"[mh] OR "beverage"[mh] OR "beverages"[mh] OR "beverages"[mh] OR "beverages"[mh]) AND "diabetes"[mh] AND ("prospective"[mh] OR "longitudinal"[mh] OR "cohort"[mh] OR "cohorts"[mh] OR "follow-up"[mh] OR "nested case-control"[mh] OR "case-cohort"[mh] OR "Prospective Studies"[mh] OR "Cohort Studies"[mh] OR "Longitudinal …
26109551	("stillbirth"[MeSH Terms] OR "stillbirth"[All Fields]) AND (("risk factors"[MeSH Terms] OR ("risk"[All Fields] AND "factors"[All Fields]) OR "risk factors"[All Fields]) AND ("risk"[MeSH Terms] OR "risk"[All Fields])) AND ("recurrence"[MeSH Terms] OR "recurrence"[All Fields] OR ("recurrance"[All Fields] OR "recurrence"[MeSH Terms] OR "recurrence"[All Fields] OR "recurrences"[All Fields] OR "recurr…	("stillbirth"[tiab] OR "stillbirth"[All Fields]) AND (("risk factors"[tiab] OR ("risk"[All Fields] AND "factors"[All Fields]) OR "risk factors"[All Fields]) AND ("risk"[tiab] OR "risk"[All Fields])) AND ("recurrence"[tiab] OR "recurrence"[All Fields] OR ("recurrance"[All Fields] OR "recurrence"[tiab] OR "recurrence"[All Fields] OR "recurrences"[All Fields] OR "recurrencies"[All Fields] OR "recurr…	("stillbirth"[mh] OR "stillbirth"[mh]) AND (("risk factors"[mh] OR ("risk"[mh] AND "factors"[mh]) OR "risk factors"[mh]) AND ("risk"[mh] OR "risk"[mh])) AND ("recurrence"[mh] OR "recurrence"[mh] OR ("recurrance"[mh] OR "recurrence"[mh] OR "recurrence"[mh] OR "recurrences"[mh] OR "recurrencies"[mh] OR "recurrency"[mh] OR "recurrent"[mh] OR "recurrently"[mh] OR "recurrents"[mh]) OR ("subsequent"[mh…
25770113	("psoriasis"[MeSH Terms] OR "psoriasis"[All Fields] OR ("arthritis, psoriatic"[MeSH Terms] OR ("arthritis"[All Fields] AND "psoriatic"[All Fields]) OR "psoriatic arthritis"[All Fields] OR ("psoriatic"[All Fields] AND "arthritis"[All Fields])) OR ("inflammatory bowel diseases"[MeSH Terms] OR ("inflammatory"[All Fields] AND "bowel"[All Fields] AND "diseases"[All Fields]) OR "inflammatory bowel dise…	("psoriasis"[tiab] OR "psoriasis"[All Fields] OR ("arthritis, psoriatic"[tiab] OR ("arthritis"[All Fields] AND "psoriatic"[All Fields]) OR "psoriatic arthritis"[All Fields] OR ("psoriatic"[All Fields] AND "arthritis"[All Fields])) OR ("inflammatory bowel diseases"[tiab] OR ("inflammatory"[All Fields] AND "bowel"[All Fields] AND "diseases"[All Fields]) OR "inflammatory bowel diseases"[All Fields] …	("psoriasis"[mh] OR "psoriasis"[mh] OR ("arthritis, psoriatic"[mh] OR ("arthritis"[mh] AND "psoriatic"[mh]) OR "psoriatic arthritis"[mh] OR ("psoriatic"[mh] AND "arthritis"[mh])) OR ("inflammatory bowel diseases"[mh] OR ("inflammatory"[mh] AND "bowel"[mh] AND "diseases"[mh]) OR "inflammatory bowel diseases"[mh] OR ("inflammatory"[mh] AND "bowel"[mh] AND "disease"[mh]) OR "inflammatory bowel disea…
25569206	("cancer*"[Text Word] OR "neoplasms"[MeSH Terms]) AND ("screening*"[Text Word] OR "early diagnos*"[Text Word] OR "early detect*"[Text Word]) AND ("overdiagnos*"[Text Word] OR "over diagnos*"[Text Word] OR "overdetect*"[Text Word] OR "over detect*"[Text Word]) AND 1900/01/01:2014/02/28[Date - Publication]	("cancer*"[Text Word] OR "neoplasms"[tiab]) AND ("screening*"[Text Word] OR "early diagnos*"[Text Word] OR "early detect*"[Text Word]) AND ("overdiagnos*"[Text Word] OR "over diagnos*"[Text Word] OR "overdetect*"[Text Word] OR "over detect*"[Text Word]) AND 1900/01/01:2014/02/28[Date - Publication]	("cancer*"[mh] OR "neoplasms"[mh]) AND ("screening*"[mh] OR "early diagnos*"[mh] OR "early detect*"[mh]) AND ("overdiagnos*"[mh] OR "over diagnos*"[mh] OR "overdetect*"[mh] OR "over detect*"[mh]) AND 1900/01/01:2014/02/28[Date - Publication]
25556126	("pancreatic neoplasms"[MeSH Terms] OR ("pancreatic"[All Fields] AND "neoplasms"[All Fields]) OR "pancreatic neoplasms"[All Fields] OR ("pancreatic"[All Fields] AND "cancer"[All Fields]) OR "pancreatic cancer"[All Fields]) AND ("risk"[MeSH Terms] OR "risk"[All Fields]) AND ("glucose"[MeSH Terms] OR "glucose"[All Fields]) AND 1900/01/01:2013/11/30[Date - Publication]	("pancreatic neoplasms"[tiab] OR ("pancreatic"[All Fields] AND "neoplasms"[All Fields]) OR "pancreatic neoplasms"[All Fields] OR ("pancreatic"[All Fields] AND "cancer"[All Fields]) OR "pancreatic cancer"[All Fields]) AND ("risk"[tiab] OR "risk"[All Fields]) AND ("glucose"[tiab] OR "glucose"[All Fields]) AND 1900/01/01:2013/11/30[Date - Publication]	("pancreatic neoplasms"[mh] OR ("pancreatic"[mh] AND "neoplasms"[mh]) OR "pancreatic neoplasms"[mh] OR ("pancreatic"[mh] AND "cancer"[mh]) OR "pancreatic cancer"[mh]) AND ("risk"[mh] OR "risk"[mh]) AND ("glucose"[mh] OR "glucose"[mh]) AND 1900/01/01:2013/11/30[Date - Publication]
25006006	("Telomere"[MeSH Terms] OR "Telomere"[All Fields] OR "Telomeres"[All Fields] OR "telomeric"[All Fields] OR "T/S ratio"[All Fields] OR "T/C ratio"[All Fields]) AND ("Cardiovascular Diseases"[MeSH Terms] OR "Cardiovascular Diseases"[All Fields] OR "Cardiovascular Disease"[All Fields] OR "Vascular Diseases"[All Fields] OR "Vascular Disease"[All Fields] OR "Ischemic Heart Disease"[All Fields] OR "Myo…	("Telomere"[tiab] OR "Telomere"[All Fields] OR "Telomeres"[All Fields] OR "telomeric"[All Fields] OR "T/S ratio"[All Fields] OR "T/C ratio"[All Fields]) AND ("Cardiovascular Diseases"[tiab] OR "Cardiovascular Diseases"[All Fields] OR "Cardiovascular Disease"[All Fields] OR "Vascular Diseases"[All Fields] OR "Vascular Disease"[All Fields] OR "Ischemic Heart Disease"[All Fields] OR "Myocardial isch…	("Telomere"[mh] OR "Telomere"[mh] OR "Telomeres"[mh] OR "telomeric"[mh] OR "T/S ratio"[mh] OR "T/C ratio"[mh]) AND ("Cardiovascular Diseases"[mh] OR "Cardiovascular Diseases"[mh] OR "Cardiovascular Disease"[mh] OR "Vascular Diseases"[mh] OR "Vascular Disease"[mh] OR "Ischemic Heart Disease"[mh] OR "Myocardial ischaemia"[mh] OR "Myocardial ischemia"[mh] OR "Acute coronary syndrome"[mh] OR "Coronar…
24727842	"transcatheter"[Title/Abstract] AND ("aortic valve"[Title/Abstract] OR "aortic valve"[MeSH Terms]) AND "humans"[MeSH Terms] AND 1900/01/01:2013/09/30[Date - Publication]	"transcatheter"[tiab] AND ("aortic valve"[tiab] OR "aortic valve"[tiab]) AND "humans"[mh] AND 1900/01/01:2013/09/30[Date - Publication]	"transcatheter"[mh] AND ("aortic valve"[mh] OR "aortic valve"[mh]) AND "humans"[mh] AND 1900/01/01:2013/09/30[Date - Publication]
24157497	("angiotensin converting enzyme inhibitors"[Pharmacological Action] OR "angiotensin converting enzyme inhibitors"[MeSH Terms] OR ("angiotensin converting"[All Fields] AND "enzyme"[All Fields] AND "inhibitors"[All Fields]) OR "angiotensin converting enzyme inhibitors"[All Fields] OR ("angiotensin"[All Fields] AND "converting"[All Fields] AND "enzyme"[All Fields] AND "inhibitors"[All Fields]) OR "a…	("angiotensin converting enzyme inhibitors"[Pharmacological Action] OR "angiotensin converting enzyme inhibitors"[tiab] OR ("angiotensin converting"[All Fields] AND "enzyme"[All Fields] AND "inhibitors"[All Fields]) OR "angiotensin converting enzyme inhibitors"[All Fields] OR ("angiotensin"[All Fields] AND "converting"[All Fields] AND "enzyme"[All Fields] AND "inhibitors"[All Fields]) OR "angiote…	("angiotensin converting enzyme inhibitors"[Pharmacological Action] OR "angiotensin converting enzyme inhibitors"[mh] OR ("angiotensin converting"[mh] AND "enzyme"[mh] AND "inhibitors"[mh]) OR "angiotensin converting enzyme inhibitors"[mh] OR ("angiotensin"[mh] AND "converting"[mh] AND "enzyme"[mh] AND "inhibitors"[mh]) OR "angiotensin converting enzyme inhibitors"[mh] OR ("captopril"[mh] OR "cap…
24046285	("clopidogrel"[Supplementary Concept] OR "clopidogrel"[All Fields] OR "prasugrel"[All Fields] OR ("Ticagrelor"[Supplementary Concept] OR "Ticagrelor"[All Fields] OR "Ticagrelor"[All Fields])) AND ("humans"[MeSH Terms] AND "randomized controlled trial"[Publication Type]) AND 1900/01/01:2013/07/18[Date - Publication]	("clopidogrel"[Supplementary Concept] OR "clopidogrel"[All Fields] OR "prasugrel"[All Fields] OR ("Ticagrelor"[Supplementary Concept] OR "Ticagrelor"[All Fields] OR "Ticagrelor"[All Fields])) AND ("humans"[mh] AND "randomized controlled trial"[Publication Type]) AND 1900/01/01:2013/07/18[Date - Publication]	("clopidogrel"[Supplementary Concept] OR "clopidogrel"[mh] OR "prasugrel"[mh] OR ("Ticagrelor"[Supplementary Concept] OR "Ticagrelor"[mh] OR "Ticagrelor"[mh])) AND ("humans"[mh] AND "randomized controlled trial"[Publication Type]) AND 1900/01/01:2013/07/18[Date - Publication]
23935058	(("Pedophilia"[MeSH Terms] OR "child abuse, sexual"[MeSH Terms] OR ("Sex Offenses"[MeSH Terms] AND ("child*"[Title/Abstract] OR "adolesc*"[Title/Abstract])) OR "Incest"[MeSH Terms] OR "pedophil*"[Title/Abstract] OR "paedophil*"[Title/Abstract] OR "child sexual abuse"[Title/Abstract] OR "child sex abuse"[Title/Abstract] OR "incest*"[Title/Abstract] OR "pederast*"[Title/Abstract]) AND ("Androgen An…	(("Pedophilia"[tiab] OR "child abuse, sexual"[tiab] OR ("Sex Offenses"[tiab] AND ("child*"[tiab] OR "adolesc*"[tiab])) OR "Incest"[tiab] OR "pedophil*"[tiab] OR "paedophil*"[tiab] OR "child sexual abuse"[tiab] OR "child sex abuse"[tiab] OR "incest*"[tiab] OR "pederast*"[tiab]) AND ("Androgen Antagonists"[tiab] OR "gonadotropin releasing hormone/agonists"[tiab] OR "pedophilia/drug therapy"[tiab] O…	(("Pedophilia"[mh] OR "child abuse, sexual"[mh] OR ("Sex Offenses"[mh] AND ("child*"[mh] OR "adolesc*"[mh])) OR "Incest"[mh] OR "pedophil*"[mh] OR "paedophil*"[mh] OR "child sexual abuse"[mh] OR "child sex abuse"[mh] OR "incest*"[mh] OR "pederast*"[mh]) AND ("Androgen Antagonists"[mh] OR "gonadotropin releasing hormone/agonists"[mh] OR "pedophilia/drug therapy"[mh] OR "pedophilia/therapy"[mh] OR …
23900314	("diabetes mellitus, type 2"[MeSH Terms] OR "type 2 diabetes mellitus"[All Fields]) AND ("hypoglycemia"[MeSH Terms] OR "hypoglycemia"[All Fields] OR "hypoglycaemia"[All Fields]) AND ("cardiovascular diseases"[MeSH Terms] OR "cardiovascular diseases"[All Fields] OR ("cardiovascular"[All Fields] AND "diseases"[All Fields]) OR ("cardiovascular"[All Fields] AND "disease"[All Fields])) AND 1900/01/01:…	("diabetes mellitus, type 2"[tiab] OR "type 2 diabetes mellitus"[All Fields]) AND ("hypoglycemia"[tiab] OR "hypoglycemia"[All Fields] OR "hypoglycaemia"[All Fields]) AND ("cardiovascular diseases"[tiab] OR "cardiovascular diseases"[All Fields] OR ("cardiovascular"[All Fields] AND "diseases"[All Fields]) OR ("cardiovascular"[All Fields] AND "disease"[All Fields])) AND 1900/01/01:2013/02/27[Date - …	("diabetes mellitus, type 2"[mh] OR "type 2 diabetes mellitus"[mh]) AND ("hypoglycemia"[mh] OR "hypoglycemia"[mh] OR "hypoglycaemia"[mh]) AND ("cardiovascular diseases"[mh] OR "cardiovascular diseases"[mh] OR ("cardiovascular"[mh] AND "diseases"[mh]) OR ("cardiovascular"[mh] AND "disease"[mh])) AND 1900/01/01:2013/02/27[Date - Publication]
23529983	("calcium score"[Text Word] OR "coronary artery calcification"[Text Word] OR "coronary artery calcium"[Text Word]) AND ("Diabetes Mellitus"[MeSH Terms] OR "diabetes mellitus, type 2"[MeSH Terms]) AND 1950/01/01:2013/02/13[Date - Publication]	("calcium score"[Text Word] OR "coronary artery calcification"[Text Word] OR "coronary artery calcium"[Text Word]) AND ("Diabetes Mellitus"[tiab] OR "diabetes mellitus, type 2"[tiab]) AND 1950/01/01:2013/02/13[Date - Publication]	("calcium score"[mh] OR "coronary artery calcification"[mh] OR "coronary artery calcium"[mh]) AND ("Diabetes Mellitus"[mh] OR "diabetes mellitus, type 2"[mh]) AND 1950/01/01:2013/02/13[Date - Publication]
23420235	((("Ocular Hypertension"[MeSH Terms] OR "Ocular Hypertension"[Title/Abstract] OR "Intraocular Pressure"[MeSH Terms] OR "Intraocular Pressure"[Title/Abstract] OR "glaucoma, open angle"[MeSH Terms] OR "Open angle glaucoma"[Title/Abstract] OR "low tension glaucoma"[Title/Abstract] OR "normal tension glaucoma"[Title/Abstract] OR "pseudoexfoliative glaucoma"[Title/Abstract] OR "pseudoexfoliative syndr…	((("Ocular Hypertension"[tiab] OR "Ocular Hypertension"[tiab] OR "Intraocular Pressure"[tiab] OR "Intraocular Pressure"[tiab] OR "glaucoma, open angle"[tiab] OR "Open angle glaucoma"[tiab] OR "low tension glaucoma"[tiab] OR "normal tension glaucoma"[tiab] OR "pseudoexfoliative glaucoma"[tiab] OR "pseudoexfoliative syndrome"[tiab]) AND ("Trabeculectomy"[tiab] OR "Trabeculectomy"[tiab] OR "Laser Co…	((("Ocular Hypertension"[mh] OR "Ocular Hypertension"[mh] OR "Intraocular Pressure"[mh] OR "Intraocular Pressure"[mh] OR "glaucoma, open angle"[mh] OR "Open angle glaucoma"[mh] OR "low tension glaucoma"[mh] OR "normal tension glaucoma"[mh] OR "pseudoexfoliative glaucoma"[mh] OR "pseudoexfoliative syndrome"[mh]) AND ("Trabeculectomy"[mh] OR "Trabeculectomy"[mh] OR "Laser Coagulation"[mh] OR "Laser…
23033409	("skin neoplasms"[MeSH Terms] OR "skin cancer"[Text Word] OR "carcinoma, basal cell"[MeSH Terms] OR "basal cell carcinoma*"[All Fields] OR "carcinoma, squamous cell"[MeSH Terms] OR "squamous cell carcinoma*"[All Fields]) AND ("indoor tanning"[All Fields] OR "sunbed*"[All Fields] OR "tanning bed*"[All Fields] OR "tanning booth*"[All Fields] OR "tanning salon*"[All Fields] OR "solarium*"[All Fields…	("skin neoplasms"[tiab] OR "skin cancer"[Text Word] OR "carcinoma, basal cell"[tiab] OR "basal cell carcinoma*"[All Fields] OR "carcinoma, squamous cell"[tiab] OR "squamous cell carcinoma*"[All Fields]) AND ("indoor tanning"[All Fields] OR "sunbed*"[All Fields] OR "tanning bed*"[All Fields] OR "tanning booth*"[All Fields] OR "tanning salon*"[All Fields] OR "solarium*"[All Fields] OR "solaria"[All…	("skin neoplasms"[mh] OR "skin cancer"[mh] OR "carcinoma, basal cell"[mh] OR "basal cell carcinoma*"[mh] OR "carcinoma, squamous cell"[mh] OR "squamous cell carcinoma*"[mh]) AND ("indoor tanning"[mh] OR "sunbed*"[mh] OR "tanning bed*"[mh] OR "tanning booth*"[mh] OR "tanning salon*"[mh] OR "solarium*"[mh] OR "solaria"[mh] OR "sunlamp*"[mh] OR "artificial tanning"[mh] OR "UV tanning"[mh] OR "non-so…
22986378	("myocardial infarction"[MeSH Terms] OR "stroke"[MeSH Terms]) AND ("critical pathways"[MeSH Terms] OR ("physical therapy modalities"[MeSH Terms] OR "case management"[MeSH Terms] OR "rehabilitation"[MeSH Terms] OR "continuity of patient care"[MeSH Terms] OR "patient discharge"[MeSH Terms] OR "patient transfer"[MeSH Terms] OR "skilled nursing facilities"[MeSH Terms] OR "assisted living facilities"[…	("myocardial infarction"[tiab] OR "stroke"[tiab]) AND ("critical pathways"[tiab] OR ("physical therapy modalities"[tiab] OR "case management"[tiab] OR "rehabilitation"[tiab] OR "continuity of patient care"[tiab] OR "patient discharge"[tiab] OR "patient transfer"[tiab] OR "skilled nursing facilities"[tiab] OR "assisted living facilities"[tiab] OR "transition*"[All Fields] OR ("postdischarge"[All F…	("myocardial infarction"[mh] OR "stroke"[mh]) AND ("critical pathways"[mh] OR ("physical therapy modalities"[mh] OR "case management"[mh] OR "rehabilitation"[mh] OR "continuity of patient care"[mh] OR "patient discharge"[mh] OR "patient transfer"[mh] OR "skilled nursing facilities"[mh] OR "assisted living facilities"[mh] OR "transition*"[mh] OR ("postdischarge"[mh] OR "postdischarges"[mh]) OR ("p…
22422870	("Diabetes Mellitus"[MeSH Terms] OR "diabetes"[All Fields]) AND ("rice"[All Fields] OR "grain"[All Fields]) AND 1900/01/01:2012/01/01[Date - Publication]	("Diabetes Mellitus"[tiab] OR "diabetes"[All Fields]) AND ("rice"[All Fields] OR "grain"[All Fields]) AND 1900/01/01:2012/01/01[Date - Publication]	("Diabetes Mellitus"[mh] OR "diabetes"[mh]) AND ("rice"[mh] OR "grain"[mh]) AND 1900/01/01:2012/01/01[Date - Publication]
22323502	"accident*"[All Fields] OR "crash*"[All Fields] OR "collision*"[All Fields] OR "collide*"[All Fields])) AND ("automobiles"[MeSH Terms] OR "automobiles"[All Fields] OR "car"[All Fields] OR "automobile*"[All Fields] OR "vehicle*"[All Fields] OR "traffic*"[All Fields] OR "road"[All Fields] OR "off-road"[All Fields]) AND ("Cannabis"[MeSH Terms] OR "Cannabinoids"[MeSH Terms] OR "Marijuana Smoking"[MeS…	"accident*"[All Fields] OR "crash*"[All Fields] OR "collision*"[All Fields] OR "collide*"[All Fields])) AND ("automobiles"[tiab] OR "automobiles"[All Fields] OR "car"[All Fields] OR "automobile*"[All Fields] OR "vehicle*"[All Fields] OR "traffic*"[All Fields] OR "road"[All Fields] OR "off-road"[All Fields]) AND ("Cannabis"[tiab] OR "Cannabinoids"[tiab] OR "Marijuana Smoking"[tiab])) OR ("Cannabis…	"accident*"[mh] OR "crash*"[mh] OR "collision*"[mh] OR "collide*"[mh])) AND ("automobiles"[mh] OR "automobiles"[mh] OR "car"[mh] OR "automobile*"[mh] OR "vehicle*"[mh] OR "traffic*"[mh] OR "road"[mh] OR "off-road"[mh]) AND ("Cannabis"[mh] OR "Cannabinoids"[mh] OR "Marijuana Smoking"[mh])) OR ("Cannabis"[mh] OR "Cannabis"[mh] OR "hemp"[mh] OR ("Cannabis"[mh] OR "Cannabis"[mh] OR "cannabi"[mh] OR "…
22226047	("Streptococcus agalactiae"[MeSH Terms] OR "Streptococcus Group B"[All Fields] OR "Group B Streptococcal"[All Fields]) AND 2000/01/01:2011/09/01[Date - Publication] AND "humans"[MeSH Terms]	("Streptococcus agalactiae"[tiab] OR "Streptococcus Group B"[All Fields] OR "Group B Streptococcal"[All Fields]) AND 2000/01/01:2011/09/01[Date - Publication] AND "humans"[mh]	("Streptococcus agalactiae"[mh] OR "Streptococcus Group B"[mh] OR "Group B Streptococcal"[mh]) AND 2000/01/01:2011/09/01[Date - Publication] AND "humans"[mh]
33176180	"stroke"[All Fields] AND ("alteplase"[All Fields] OR "rtPA"[All Fields] OR "tPA"[All Fields] OR "thrombolysis"[All Fields]) AND ("randomised"[All Fields] OR "randomized"[All Fields]) AND ("unknown"[All Fields] OR "unwitnessed"[All Fields] OR "wake-up"[All Fields] OR "extended"[All Fields]) AND 1900/01/01:2020/09/21[Date - Publication] AND ("clinical trial"[Publication Type] AND "humans"[MeSH Term…	"stroke"[All Fields] AND ("alteplase"[All Fields] OR "rtPA"[All Fields] OR "tPA"[All Fields] OR "thrombolysis"[All Fields]) AND ("randomised"[All Fields] OR "randomized"[All Fields]) AND ("unknown"[All Fields] OR "unwitnessed"[All Fields] OR "wake-up"[All Fields] OR "extended"[All Fields]) AND 1900/01/01:2020/09/21[Date - Publication] AND ("clinical trial"[Publication Type] AND "humans"[mh])	"stroke"[mh] AND ("alteplase"[mh] OR "rtPA"[mh] OR "tPA"[mh] OR "thrombolysis"[mh]) AND ("randomised"[mh] OR "randomized"[mh]) AND ("unknown"[mh] OR "unwitnessed"[mh] OR "wake-up"[mh] OR "extended"[mh]) AND 1900/01/01:2020/09/21[Date - Publication] AND ("clinical trial"[Publication Type] AND "humans"[mh])
32479176	("self management"[Title/Abstract] OR "engaged"[Title/Abstract] OR "engagement"[Title/Abstract] OR "engages"[Title/Abstract] OR "engage"[Title/Abstract] OR "engaging"[Title/Abstract] OR "user uptake"[Title/Abstract] OR "self help"[Title/Abstract] OR "patient participation"[MeSH Terms]) AND ("patient portal"[Title/Abstract] OR "patient portals"[Title/Abstract] OR "portal use"[Title/Abstract] OR "o…	("self management"[tiab] OR "engaged"[tiab] OR "engagement"[tiab] OR "engages"[tiab] OR "engage"[tiab] OR "engaging"[tiab] OR "user uptake"[tiab] OR "self help"[tiab] OR "patient participation"[tiab]) AND ("patient portal"[tiab] OR "patient portals"[tiab] OR "portal use"[tiab] OR "online portal"[tiab] OR "online portals"[tiab]) AND 2013/09/01:2019/06/04[Date - Publication]	("self management"[mh] OR "engaged"[mh] OR "engagement"[mh] OR "engages"[mh] OR "engage"[mh] OR "engaging"[mh] OR "user uptake"[mh] OR "self help"[mh] OR "patient participation"[mh]) AND ("patient portal"[mh] OR "patient portals"[mh] OR "portal use"[mh] OR "online portal"[mh] OR "online portals"[mh]) AND 2013/09/01:2019/06/04[Date - Publication]
32427305	(("cognit*"[All Fields] OR ("dementia"[MeSH Terms] OR "dementia"[All Fields] OR "dementias"[All Fields] OR "dementia s"[All Fields]) OR "memor*"[All Fields]) AND ("hypertens*"[All Fields] OR ("blood pressure"[MeSH Terms] OR ("blood"[All Fields] AND "pressure"[All Fields]) OR "blood pressure"[All Fields] OR "blood pressure determination"[MeSH Terms] OR ("blood"[All Fields] AND "pressure"[All Field…	(("cognit*"[All Fields] OR ("dementia"[tiab] OR "dementia"[All Fields] OR "dementias"[All Fields] OR "dementia s"[All Fields]) OR "memor*"[All Fields]) AND ("hypertens*"[All Fields] OR ("blood pressure"[tiab] OR ("blood"[All Fields] AND "pressure"[All Fields]) OR "blood pressure"[All Fields] OR "blood pressure determination"[tiab] OR ("blood"[All Fields] AND "pressure"[All Fields] AND "determinat…	(("cognit*"[mh] OR ("dementia"[mh] OR "dementia"[mh] OR "dementias"[mh] OR "dementia s"[mh]) OR "memor*"[mh]) AND ("hypertens*"[mh] OR ("blood pressure"[mh] OR ("blood"[mh] AND "pressure"[mh]) OR "blood pressure"[mh] OR "blood pressure determination"[mh] OR ("blood"[mh] AND "pressure"[mh] AND "determination"[mh]) OR "blood pressure determination"[mh] OR ("blood"[mh] AND "pressure"[mh]) OR "blood …
31727627	((((("thulium"[MeSH Terms] OR "thulium"[All Fields]) AND ("laser s"[All Fields] OR "lasers"[MeSH Terms] OR "lasers"[All Fields] OR "laser"[All Fields] OR "lasered"[All Fields] OR "lasering"[All Fields])) OR ("lasers, solid state"[MeSH Terms] OR ("lasers"[All Fields] AND "solid state"[All Fields]) OR "solid-state lasers"[All Fields] OR ("holmium"[All Fields] AND "laser"[All Fields]) OR "holmium la…	((((("thulium"[tiab] OR "thulium"[All Fields]) AND ("laser s"[All Fields] OR "lasers"[tiab] OR "lasers"[All Fields] OR "laser"[All Fields] OR "lasered"[All Fields] OR "lasering"[All Fields])) OR ("lasers, solid state"[tiab] OR ("lasers"[All Fields] AND "solid state"[All Fields]) OR "solid-state lasers"[All Fields] OR ("holmium"[All Fields] AND "laser"[All Fields]) OR "holmium laser"[All Fields]) …	((((("thulium"[mh] OR "thulium"[mh]) AND ("laser s"[mh] OR "lasers"[mh] OR "lasers"[mh] OR "laser"[mh] OR "lasered"[mh] OR "lasering"[mh])) OR ("lasers, solid state"[mh] OR ("lasers"[mh] AND "solid state"[mh]) OR "solid-state lasers"[mh] OR ("holmium"[mh] AND "laser"[mh]) OR "holmium laser"[mh]) OR ("lasers, semiconductor"[mh] OR ("lasers"[mh] AND "semiconductor"[mh]) OR "semiconductor lasers"[mh…
31585960	("predict*"[All Fields] OR "progn*"[All Fields] OR "risk prediction"[All Fields] OR "risk score"[All Fields] OR "risk calculation"[All Fields] OR "risk assessment"[All Fields] OR "c statistic"[All Fields] OR ("discriminabilities"[All Fields] OR "discriminability"[All Fields] OR "discriminable"[All Fields] OR "discriminably"[All Fields] OR "discriminance"[All Fields] OR "discriminant"[All Fields] …	("predict*"[All Fields] OR "progn*"[All Fields] OR "risk prediction"[All Fields] OR "risk score"[All Fields] OR "risk calculation"[All Fields] OR "risk assessment"[All Fields] OR "c statistic"[All Fields] OR ("discriminabilities"[All Fields] OR "discriminability"[All Fields] OR "discriminable"[All Fields] OR "discriminably"[All Fields] OR "discriminance"[All Fields] OR "discriminant"[All Fields] …	("predict*"[mh] OR "progn*"[mh] OR "risk prediction"[mh] OR "risk score"[mh] OR "risk calculation"[mh] OR "risk assessment"[mh] OR "c statistic"[mh] OR ("discriminabilities"[mh] OR "discriminability"[mh] OR "discriminable"[mh] OR "discriminably"[mh] OR "discriminance"[mh] OR "discriminant"[mh] OR "discriminants"[mh] OR "discriminate"[mh] OR "discriminated"[mh] OR "discriminates"[mh] OR "discrimin…
30383109	("sickle"[All Fields] OR "sickled"[All Fields] OR "sickles"[All Fields] OR "sickling"[All Fields] OR ("sickle"[All Fields] OR "sickled"[All Fields] OR "sickles"[All Fields] OR "sickling"[All Fields]) OR ("anemia, sickle cell"[MeSH Terms] OR ("anemia"[All Fields] AND "sickle"[All Fields] AND "cell"[All Fields]) OR "sickle cell anemia"[All Fields] OR "sicklemia"[All Fields]) OR "hemoglobin s"[All F…	("sickle"[All Fields] OR "sickled"[All Fields] OR "sickles"[All Fields] OR "sickling"[All Fields] OR ("sickle"[All Fields] OR "sickled"[All Fields] OR "sickles"[All Fields] OR "sickling"[All Fields]) OR ("anemia, sickle cell"[tiab] OR ("anemia"[All Fields] AND "sickle"[All Fields] AND "cell"[All Fields]) OR "sickle cell anemia"[All Fields] OR "sicklemia"[All Fields]) OR "hemoglobin s"[All Fields]…	("sickle"[mh] OR "sickled"[mh] OR "sickles"[mh] OR "sickling"[mh] OR ("sickle"[mh] OR "sickled"[mh] OR "sickles"[mh] OR "sickling"[mh]) OR ("anemia, sickle cell"[mh] OR ("anemia"[mh] AND "sickle"[mh] AND "cell"[mh]) OR "sickle cell anemia"[mh] OR "sicklemia"[mh]) OR "hemoglobin s"[mh]) AND ("trait"[mh] OR "trait s"[mh] OR "traits"[mh] OR ("carrier state"[mh] OR ("carrier"[mh] AND "state"[mh]) OR …
28348110	(("clinical"[Title/Abstract] AND "trial"[Title/Abstract]) OR "clinical trials as topic"[MeSH Terms] OR "clinical trial"[Publication Type] OR "random*"[Title/Abstract] OR "random allocation"[MeSH Terms] OR "therapeutic use"[MeSH Subheading]) AND (("fractur"[All Fields] OR "fractural"[All Fields] OR "fracture s"[All Fields] OR "fractures, bone"[MeSH Terms] OR ("fractures"[All Fields] AND "bone"[All…	(("clinical"[tiab] AND "trial"[tiab]) OR "clinical trials as topic"[tiab] OR "clinical trial"[Publication Type] OR "random*"[tiab] OR "random allocation"[tiab] OR "therapeutic use"[tiab]) AND (("fractur"[All Fields] OR "fractural"[All Fields] OR "fracture s"[All Fields] OR "fractures, bone"[tiab] OR ("fractures"[All Fields] AND "bone"[All Fields]) OR "bone fractures"[All Fields] OR "fracture"[All…	(("clinical"[mh] AND "trial"[mh]) OR "clinical trials as topic"[mh] OR "clinical trial"[Publication Type] OR "random*"[mh] OR "random allocation"[mh] OR "therapeutic use"[mh]) AND (("fractur"[mh] OR "fractural"[mh] OR "fracture s"[mh] OR "fractures, bone"[mh] OR ("fractures"[mh] AND "bone"[mh]) OR "bone fractures"[mh] OR "fracture"[mh] OR "fractured"[mh] OR "fractures"[mh] OR "fracturing"[mh]) AN…
28114600	(((((((("reimbursement, incentive"[MeSH Terms] OR "Physician Incentive Plans"[MeSH Terms] OR ("publishable"[All Fields] OR "publisher"[All Fields] OR "publisher s"[All Fields] OR "publishers"[All Fields] OR "publishes"[All Fields] OR "publishing"[MeSH Terms] OR "publishing"[All Fields] OR "publish"[All Fields] OR "published"[All Fields] OR "inprocess"[Filter] OR "pubmednotmedline"[Filter]) OR "ol…	(((((((("reimbursement, incentive"[tiab] OR "Physician Incentive Plans"[tiab] OR ("publishable"[All Fields] OR "publisher"[All Fields] OR "publisher s"[All Fields] OR "publishers"[All Fields] OR "publishes"[All Fields] OR "publishing"[tiab] OR "publishing"[All Fields] OR "publish"[All Fields] OR "published"[All Fields] OR "inprocess"[Filter] OR "pubmednotmedline"[Filter]) OR "oldmedline"[Filter])…	(((((((("reimbursement, incentive"[mh] OR "Physician Incentive Plans"[mh] OR ("publishable"[mh] OR "publisher"[mh] OR "publisher s"[mh] OR "publishers"[mh] OR "publishes"[mh] OR "publishing"[mh] OR "publishing"[mh] OR "publish"[mh] OR "published"[mh] OR "inprocess"[Filter] OR "pubmednotmedline"[Filter]) OR "oldmedline"[Filter]) AND ("pay for performance"[mh] OR "P4P"[mh] OR "pfp"[mh] OR "pay for …
26868137	("candesartan"[Supplementary Concept] OR "candesartan"[All Fields] OR "candesartan s"[All Fields] OR ("irbesartan"[MeSH Terms] OR "irbesartan"[All Fields]) OR ("losartan"[MeSH Terms] OR "losartan"[All Fields] OR "losartan s"[All Fields] OR "losartane"[All Fields]) OR ("telmisartan"[MeSH Terms] OR "telmisartan"[All Fields] OR "telmisartan s"[All Fields]) OR ("valsartan"[MeSH Terms] OR "valsartan"[…	("candesartan"[Supplementary Concept] OR "candesartan"[All Fields] OR "candesartan s"[All Fields] OR ("irbesartan"[tiab] OR "irbesartan"[All Fields]) OR ("losartan"[tiab] OR "losartan"[All Fields] OR "losartan s"[All Fields] OR "losartane"[All Fields]) OR ("telmisartan"[tiab] OR "telmisartan"[All Fields] OR "telmisartan s"[All Fields]) OR ("valsartan"[tiab] OR "valsartan"[All Fields]) OR ("olmesa…	("candesartan"[Supplementary Concept] OR "candesartan"[mh] OR "candesartan s"[mh] OR ("irbesartan"[mh] OR "irbesartan"[mh]) OR ("losartan"[mh] OR "losartan"[mh] OR "losartan s"[mh] OR "losartane"[mh]) OR ("telmisartan"[mh] OR "telmisartan"[mh] OR "telmisartan s"[mh]) OR ("valsartan"[mh] OR "valsartan"[mh]) OR ("olmesartan"[Supplementary Concept] OR "olmesartan"[mh]) OR ("eprosartan"[Supplementary…
26830221	((("kidney diseases"[MeSH Terms] OR "kidney disease"[Title/Abstract] OR "kidney diseases"[Title/Abstract] OR "nephropathy"[Title/Abstract] OR "acute kidney injury"[MeSH Terms] OR "acute kidney injury"[Title/Abstract] OR "acute renal injury"[Title/Abstract] OR "renal disease"[Title/Abstract] OR "renal diseases"[Title/Abstract]) AND ("contrast media"[MeSH Terms] OR "contrast media"[Title/Abstract] …	((("kidney diseases"[tiab] OR "kidney disease"[tiab] OR "kidney diseases"[tiab] OR "nephropathy"[tiab] OR "acute kidney injury"[tiab] OR "acute kidney injury"[tiab] OR "acute renal injury"[tiab] OR "renal disease"[tiab] OR "renal diseases"[tiab]) AND ("contrast media"[tiab] OR "contrast media"[tiab] OR "contrast media"[tiab] OR "contrast medium"[tiab] OR "contrast material"[tiab])) NOT ("animals"…	((("kidney diseases"[mh] OR "kidney disease"[mh] OR "kidney diseases"[mh] OR "nephropathy"[mh] OR "acute kidney injury"[mh] OR "acute kidney injury"[mh] OR "acute renal injury"[mh] OR "renal disease"[mh] OR "renal diseases"[mh]) AND ("contrast media"[mh] OR "contrast media"[mh] OR "contrast media"[mh] OR "contrast medium"[mh] OR "contrast material"[mh])) NOT ("animals"[mh] NOT "humans"[mh])) AND …
26830055	((("kidney diseases"[MeSH Terms] OR "kidney disease"[Title/Abstract] OR "kidney diseases"[Title/Abstract] OR "nephropathy"[Title/Abstract] OR "acute kidney injury"[MeSH Terms] OR "acute kidney injury"[Title/Abstract] OR "acute renal injury"[Title/Abstract] OR "renal disease"[Title/Abstract] OR "renal diseases"[Title/Abstract]) AND ("contrast media"[MeSH Terms] OR "contrast media"[Title/Abstract] …	((("kidney diseases"[tiab] OR "kidney disease"[tiab] OR "kidney diseases"[tiab] OR "nephropathy"[tiab] OR "acute kidney injury"[tiab] OR "acute kidney injury"[tiab] OR "acute renal injury"[tiab] OR "renal disease"[tiab] OR "renal diseases"[tiab]) AND ("contrast media"[tiab] OR "contrast media"[tiab] OR "contrast media"[tiab] OR "contrast medium"[tiab] OR "contrast material"[tiab])) NOT ("animals"…	((("kidney diseases"[mh] OR "kidney disease"[mh] OR "kidney diseases"[mh] OR "nephropathy"[mh] OR "acute kidney injury"[mh] OR "acute kidney injury"[mh] OR "acute renal injury"[mh] OR "renal disease"[mh] OR "renal diseases"[mh]) AND ("contrast media"[mh] OR "contrast media"[mh] OR "contrast media"[mh] OR "contrast medium"[mh] OR "contrast material"[mh])) NOT ("animals"[mh] NOT "humans"[mh])) AND …
26420598	("calcium, dietary"[MeSH Terms] OR ("calcium"[All Fields] AND "dietary"[All Fields]) OR "dietary calcium"[All Fields] OR ("dietary"[All Fields] AND "calcium"[All Fields]) OR (("calcium"[MeSH Terms] OR "calcium"[All Fields] OR "calciums"[All Fields] OR "calcium s"[All Fields]) AND ("intake"[All Fields] OR "intake s"[All Fields] OR "intakes"[All Fields])) OR ("milk, human"[MeSH Terms] OR ("milk"[Al…	("calcium, dietary"[tiab] OR ("calcium"[All Fields] AND "dietary"[All Fields]) OR "dietary calcium"[All Fields] OR ("dietary"[All Fields] AND "calcium"[All Fields]) OR (("calcium"[tiab] OR "calcium"[All Fields] OR "calciums"[All Fields] OR "calcium s"[All Fields]) AND ("intake"[All Fields] OR "intake s"[All Fields] OR "intakes"[All Fields])) OR ("milk, human"[tiab] OR ("milk"[All Fields] AND "hum…	("calcium, dietary"[mh] OR ("calcium"[mh] AND "dietary"[mh]) OR "dietary calcium"[mh] OR ("dietary"[mh] AND "calcium"[mh]) OR (("calcium"[mh] OR "calcium"[mh] OR "calciums"[mh] OR "calcium s"[mh]) AND ("intake"[mh] OR "intake s"[mh] OR "intakes"[mh])) OR ("milk, human"[mh] OR ("milk"[mh] AND "human"[mh]) OR "human milk"[mh] OR "milk"[mh] OR "milk"[mh]) OR ("dairies"[mh] OR "dairy"[mh] OR "dairy s…
26420387	("calcium, dietary"[MeSH Terms] OR ("calcium"[All Fields] AND "dietary"[All Fields]) OR "dietary calcium"[All Fields] OR ("dietary"[All Fields] AND "calcium"[All Fields]) OR (("calcium"[MeSH Terms] OR "calcium"[All Fields] OR "calciums"[All Fields] OR "calcium s"[All Fields]) AND ("intake"[All Fields] OR "intake s"[All Fields] OR "intakes"[All Fields])) OR ("milk, human"[MeSH Terms] OR ("milk"[Al…	("calcium, dietary"[tiab] OR ("calcium"[All Fields] AND "dietary"[All Fields]) OR "dietary calcium"[All Fields] OR ("dietary"[All Fields] AND "calcium"[All Fields]) OR (("calcium"[tiab] OR "calcium"[All Fields] OR "calciums"[All Fields] OR "calcium s"[All Fields]) AND ("intake"[All Fields] OR "intake s"[All Fields] OR "intakes"[All Fields])) OR ("milk, human"[tiab] OR ("milk"[All Fields] AND "hum…	("calcium, dietary"[mh] OR ("calcium"[mh] AND "dietary"[mh]) OR "dietary calcium"[mh] OR ("dietary"[mh] AND "calcium"[mh]) OR (("calcium"[mh] OR "calcium"[mh] OR "calciums"[mh] OR "calcium s"[mh]) AND ("intake"[mh] OR "intake s"[mh] OR "intakes"[mh])) OR ("milk, human"[mh] OR ("milk"[mh] AND "human"[mh]) OR "human milk"[mh] OR "milk"[mh] OR "milk"[mh]) OR ("dairies"[mh] OR "dairy"[mh] OR "dairy s…
25059938	("sex work*"[All Fields] OR "prostitut*"[All Fields]) AND ("empower*"[All Fields] OR ("power, psychological"[MeSH Terms] OR ("power"[All Fields] AND "psychological"[All Fields]) OR "psychological power"[All Fields] OR "power"[All Fields] OR "powered"[All Fields] OR "powers"[All Fields] OR "powering"[All Fields]) OR "mobiliz*"[All Fields] OR "mobilis*"[All Fields] OR "community development"[All Fi…	("sex work*"[All Fields] OR "prostitut*"[All Fields]) AND ("empower*"[All Fields] OR ("power, psychological"[tiab] OR ("power"[All Fields] AND "psychological"[All Fields]) OR "psychological power"[All Fields] OR "power"[All Fields] OR "powered"[All Fields] OR "powers"[All Fields] OR "powering"[All Fields]) OR "mobiliz*"[All Fields] OR "mobilis*"[All Fields] OR "community development"[All Fields] …	("sex work*"[mh] OR "prostitut*"[mh]) AND ("empower*"[mh] OR ("power, psychological"[mh] OR ("power"[mh] AND "psychological"[mh]) OR "psychological power"[mh] OR "power"[mh] OR "powered"[mh] OR "powers"[mh] OR "powering"[mh]) OR "mobiliz*"[mh] OR "mobilis*"[mh] OR "community development"[mh] OR "community-led"[mh] OR "community-led"[mh] OR ("collective"[mh] OR "collectiveness"[mh] OR "collectives…
24592495	("home*"[Title/Abstract] OR "house*"[Title/Abstract] OR "household*"[Title/Abstract]) AND ("firearms"[MeSH Terms] OR "weapons"[MeSH Terms] OR "wounds, gunshot"[MeSH Terms] OR "firearm*"[Title/Abstract] OR "gun"[Title/Abstract] OR "handgun*"[Title/Abstract] OR "rifle*"[Title/Abstract] OR "shotgun*"[Title/Abstract]) AND 1900/01/01:2013/05/22[Date - Publication]	("home*"[tiab] OR "house*"[tiab] OR "household*"[tiab]) AND ("firearms"[tiab] OR "weapons"[tiab] OR "wounds, gunshot"[tiab] OR "firearm*"[tiab] OR "gun"[tiab] OR "handgun*"[tiab] OR "rifle*"[tiab] OR "shotgun*"[tiab]) AND 1900/01/01:2013/05/22[Date - Publication]	("home*"[mh] OR "house*"[mh] OR "household*"[mh]) AND ("firearms"[mh] OR "weapons"[mh] OR "wounds, gunshot"[mh] OR "firearm*"[mh] OR "gun"[mh] OR "handgun*"[mh] OR "rifle*"[mh] OR "shotgun*"[mh]) AND 1900/01/01:2013/05/22[Date - Publication]
23460092	("Patient Safety Culture"[All Fields] OR "safety culture survey"[All Fields] OR "safety attitude questionnaire"[All Fields] OR "safety attitudes questionnaire"[All Fields] OR "safety attitude"[All Fields] OR "patient safety practice"[All Fields] OR ("Hospital Survey"[All Fields] AND "Patient Safety Culture"[All Fields]) OR "Manchester Patient Safety Framework"[All Fields] OR ("Patient Safety Cult…	("Patient Safety Culture"[All Fields] OR "safety culture survey"[All Fields] OR "safety attitude questionnaire"[All Fields] OR "safety attitudes questionnaire"[All Fields] OR "safety attitude"[All Fields] OR "patient safety practice"[All Fields] OR ("Hospital Survey"[All Fields] AND "Patient Safety Culture"[All Fields]) OR "Manchester Patient Safety Framework"[All Fields] OR ("Patient Safety Cult…	("Patient Safety Culture"[mh] OR "safety culture survey"[mh] OR "safety attitude questionnaire"[mh] OR "safety attitudes questionnaire"[mh] OR "safety attitude"[mh] OR "patient safety practice"[mh] OR ("Hospital Survey"[mh] AND "Patient Safety Culture"[mh]) OR "Manchester Patient Safety Framework"[mh] OR ("Patient Safety Culture"[mh] AND ("survey s"[mh] OR "surveyed"[mh] OR "surveying"[mh] OR "su…
22777524	((("diabetes mellitus"[MeSH Terms] OR "diabet*"[Title/Abstract] OR "hyperglycem*"[Title/Abstract] OR "hyperglycaem*"[Title/Abstract]) AND ("insulin infusion systems"[MeSH Terms] OR "continuous subcutaneous insulin"[Title/Abstract] OR "CSII"[Title/Abstract] OR "insulin pump"[Title/Abstract] OR "insulin pumps"[Title/Abstract] OR "pump therapy"[Title/Abstract] OR "pump treatment"[Title/Abstract] OR …	((("diabetes mellitus"[tiab] OR "diabet*"[tiab] OR "hyperglycem*"[tiab] OR "hyperglycaem*"[tiab]) AND ("insulin infusion systems"[tiab] OR "continuous subcutaneous insulin"[tiab] OR "CSII"[tiab] OR "insulin pump"[tiab] OR "insulin pumps"[tiab] OR "pump therapy"[tiab] OR "pump treatment"[tiab] OR "artificial pancreas"[tiab] OR (("monitoring, ambulatory"[tiab] AND ("appl netw sci"[Journal] OR "act …	((("diabetes mellitus"[mh] OR "diabet*"[mh] OR "hyperglycem*"[mh] OR "hyperglycaem*"[mh]) AND ("insulin infusion systems"[mh] OR "continuous subcutaneous insulin"[mh] OR "CSII"[mh] OR "insulin pump"[mh] OR "insulin pumps"[mh] OR "pump therapy"[mh] OR "pump treatment"[mh] OR "artificial pancreas"[mh] OR (("monitoring, ambulatory"[mh] AND ("appl netw sci"[Journal] OR "act nerv super 2007"[Journal] …
